# Supplementary material for: Costing curative outpatient care for the poorest in Burkina Faso: informing universal health coverage and leaving no one behind
Source: BMC Health Serv Res. 2024 Nov 28;24:1497. doi: 10.1186/s12913-024-11854-8 (PMC11603942; doi:10.1186/s12913-024-11854-8)
Supplement: Supplementary file 1 — Supplementary Material 1. [file 12913_2024_11854_MOESM1_ESM.xlsx]

## Sheet: Adult
Drug list - adults	Correction	Question 1: Est-ce que vous pouvez me dire quel est le prix moyen payé par une personne pour acheter NOM DU MEDICAMENT chez vous, quand l’infirmier lui donne une ordonnance pour ce médicament?	Question: 2 Est-ce que vous vous rappelez le prix minimum et le prix maximum qu’on peut payer pour une ordonnance pour NOM DU MEDICAMENT? Réponse:le prix de chaque est fixé au niveau du district et ne varie pas tant qu'il n'y a pas de révision de prix
		Average (FCFA)	Min (FCFA)	Max (FCFA)

## Sheet: Child
Drug list - cildren	Question 1: Est-ce que vous pouvez me dire quel est le prix moyen payé par une personne pour acheter NOM DU MEDICAMENT chez vous, quand l’infirmier lui donne une ordonnance pour ce médicament?	Question: 2 Est-ce que vous vous rappelez le prix minimum et le prix maximum qu’on peut payer pour une ordonnance pour NOM DU MEDICAMENT?
	Average (FCFA)	Min (FCFA)	Max (FCFA)
